# Supplementary material for: Fingerprint Analysis of Cnidium monnieri (L.) Cusson by High-Speed Counter-Current Chromatography
Source: Molecules. 2019 Dec 8;24(24):0. doi: 10.3390/molecules24244496 (PMC6969901; doi:10.3390/molecules24244496)
Supplement: Supplementary file 1 [file molecules-24-04496-s001.zip]

Archive with 29 entries (27 files):
- supplementary material/
- supplementary material/K value.docx
- supplementary material/Methodological verification.docx
- supplementary material/medicinal materials/
- supplementary material/medicinal materials/1.jpg
- supplementary material/medicinal materials/10.jpg
- supplementary material/medicinal materials/11.1.jpg
- supplementary material/medicinal materials/11.jpg
- supplementary material/medicinal materials/12.jpg
- supplementary material/medicinal materials/13.jpg
- supplementary material/medicinal materials/14.jpg
- supplementary material/medicinal materials/15.jpg
- supplementary material/medicinal materials/16.jpg
- supplementary material/medicinal materials/17.1.jpg
- supplementary material/medicinal materials/17.jpg
- supplementary material/medicinal materials/18.jpg
- supplementary material/medicinal materials/19.jpg
- supplementary material/medicinal materials/2.jpg
- supplementary material/medicinal materials/20.jpg
- supplementary material/medicinal materials/3.jpg
- supplementary material/medicinal materials/4.jpg
- supplementary material/medicinal materials/5.jpg
- supplementary material/medicinal materials/6.1.jpg
- supplementary material/medicinal materials/6.jpg
- supplementary material/medicinal materials/7.jpg
- supplementary material/medicinal materials/8.1.png
- supplementary material/medicinal materials/8.jpg
- supplementary material/medicinal materials/9.1.png
- supplementary material/medicinal materials/9.jpg
